# Supplementary material for: Dermal Olfactory Receptor OR51B5 Is Essential for Survival and Collagen Synthesis in Human Dermal Fibroblast (Hs68 Cells)
Source: Int J Mol Sci. 2021 Aug 27;22(17):9273. doi: 10.3390/ijms22179273 (PMC8431403; doi:10.3390/ijms22179273)
Supplement: Supplementary file 1 [file ijms-22-09273-s001.zip]

Archive with 1 entries (1 files):
- ijms-1357350-supplementary.pdf
